# Supplementary material for: Identification and antibiotic susceptibility of lactobacilli isolated from turkeys
Source: BMC Microbiol. 2018 Oct 29;18:168. doi: 10.1186/s12866-018-1269-6 (PMC6206647; doi:10.1186/s12866-018-1269-6)
Supplement: Supplementary file 2 — Table S2. Containing original data on the identification of bacteria by MALDI-TOF MS, MIC values and the occurrence of resistance genes. (XLS 75 kb) [file 12866_2018_1269_MOESM2_ESM.xls]

## Sheet: Arkusz3
			MIC	MIC	MIC	MIC			MIC						MIC	MIC										MIC	MIC					MIC		MIC	MIC
No.	isolate	identification by MALDI-TOF MS	AMP	CEPH 1G	CEFUR 2G	CEFT 3G	blaZ	mecA	TET	tetM	tetL	tetW	tetO	tetK	STR	GENT	aadE	strA ant(6) -Ia	aac(6') -Ie ahp(2") -Ia	aph(2") -Ic	aph(2") -Id	ant(4') -Ia	aph3 -IIIa	aac(6') -Ii	lnuA	LIN	ERY	ermB	ermC	mef A/E	ermA	CHL	cat	ENROF	TIAM	lsaE	int-Tn
1	1ab	L. salivarius 2.303	4	4	2	2	0	0	8	0	0	0	0	0	32	16	0	0	0	0	0	0	0	0	0	4	0.25	0	0	0	0	8	0	4	32	0	0
2	1a	L. salivarius 2.002	0.25	2	1	0.25	0	0	4	1	1	0	0	0	64	8	0	0	0	0	0	0	0	0	0	32	0.25	0	1	0	0	4	0	256	128	0	0
3	2a	L. salivarius 1.930	0.5	2	0.5	£0.125	0	0	4	0	0	0	0	0	64	8	0	0	0	0	0	0	0	0	0	32	0.5	0	0	0	0	4	0	256	128	0	0
4	3a	L. salivarius 1.770	0.5	2	0.25	0.5	0	0	256	1	1	0	0	0	32	4	0	0	0	0	0	0	0	0	0	>512	64	1	1	0	0	2	0	128	8	0	0
5	5a	L. salivarius 2.299	8	8	1	4	0	0	8	0	0	0	0	0	512	8	1	1	0	0	0	0	0	0	0	256	0.5	0	1	0	0	4	0	256	>256	1	0
6	7a	L. salivarius 2.190	4	8	2	0.25	0	0	8	0	0	0	0	0	512	8	1	1	0	0	0	0	0	0	0	256	0.5	0	0	0	0	4	0	256	>256	1	0
7	7c	L. salivarius 2.122	4	4	4	0.5	0	0	8	0	0	0	0	0	>512	8	1	1	0	0	0	0	0	0	1	256	0.25	0	0	0	0	4	0	256	256	1	0
8	11a	L. salivarius 1.798	0.5	4	1	0.25	0	0	512	1	1	0	0	0	64	8	0	0	0	0	0	0	0	0	0	64	0.5	0	0	0	0	8	0	256	256	0	0
9	17b	L. salivarius 2.482	64	32	32	16	0	0	256	1	1	0	0	0	64	8	0	0	0	0	0	0	0	0	0	512	64	1	0	0	0	8	0	128	32	0	0
10	17f	L. salivarius 2.091	64	16	64	16	0	0	256	1	1	0	0	0	64	4	0	0	0	0	0	0	0	0	0	512	64	1	0	0	0	4	0	128	8	0	0
11	18a	L. salivarius 1.855	64	64	64	16	0	0	512	1	1	0	0	0	64	8	0	0	0	0	0	0	0	0	1	>512	>64	1	0	0	0	8	0	128	64	0	0
12	21a	L. salivarius 2.115	>64	16	64	16	0	0	512	1	1	0	0	0	64	8	0	0	0	0	0	0	0	0	0	>512	>64	0	0	0	0	8	0	256	128	0	0
13	21b	L. salivarius 2.110	64	8	64	8	0	0	512	1	1	0	0	0	128	4	0	0	0	0	0	0	0	0	0	8	0.5	1	0	0	0	1	0	256	256	0	0
14	22a	L. salivarius 2.028	2	4	4	1	0	0	512	1	1	0	0	0	512	128	0	0	0	0	0	0	0	0	0	>512	>64	1	0	0	0	8	0	256	64	0	1
15	23a	L. salivarius 2.433	2	8	8	1	0	0	8	0	0	0	0	0	128	16	0	0	0	0	0	0	0	0	0	4	0.5	0	0	0	0	4	0	128	64	0	0
16	24a	L. salivarius 2.370	4	4	1	4	0	0	8	0	0	0	0	0	128	8	0	0	0	0	0	0	0	0	0	8	0.5	0	0	0	0	4	0	256	256	0	0
17	25a	L. salivarius 1.714	>64	32	>64	64	0	0	64	0	1	0	0	0	128	16	0	0	0	0	0	0	0	0	1	>512	>64	1	1	0	0	8	0	256	256	0	0
18	27a	L. salivarius 2.012	4	4	0.5	8	0	0	8	0	0	0	0	0	128	8	0	0	0	0	0	0	0	0	0	8	0.5	0	0	0	0	4	0	256	256	0	0
19	28a	L. salivarius 2.033	64	16	32	4	0	0	256	1	1	0	0	0	64	8	0	0	0	0	0	0	0	0	0	16	0.5	0	0	0	0	4	0	256	>256	0	1
20	30a	L. salivarius 2.050	32	16	16	8	0	0	128	1	1	0	0	0	128	16	0	0	0	0	0	0	0	0	0	>512	64	1	0	0	0	8	0	128	64	0	1
21	31a	L. salivarius 1.831	64	16	64	16	0	0	512	1	1	0	0	0	128	8	0	0	0	0	0	0	0	0	0	>512	>64	1	0	0	0	8	0	256	16	0	0
22	32a	L. salivarius 2.003	4	4	16	2	0	0	32	0	1	0	0	0	64	8	0	0	0	0	0	0	0	0	0	0	0	0	0	0	0	0	0	0	0	0	0
No.	isolate	identification by MALDI-TOF MS	AMP	CEPH 1G	CEFUR 2G	CEFT 3G	blaZ	mecA	TET	tetM	tetL	tetW	tetO	tetK	STR	GENT	aadE	strA ant(6) -Ia	aac(6') -Ie ahp(2") -Ia	aph(2") -Ic	aph(2") -Id	ant(4') -Ia	aph3 -IIIa	aac(6') -Ii	lnuA	LIN	ERY	ermB	ermC	mef A/E	ermA	CHL	cat	ENROF	TIAM	lsaE	int-Tn
23	5b	L.johnsonii 1.998	1	0.25	0.25	0.25	0	0	2	0	0	0	0	0	2	4	0	0	0	0	0	0	0	0	0	0	0	0	0	0	0	0	0	0	0	0	0
24	7d	L.johnsonii 2.162 L.gasseri 1.951	1	1	1	2	0	0	128	0	0	1	0	0	2	4	0	0	0	0	0	0	0	0	0	0	0	0	0	0	0	0	0	0	0	0	0
25	7e	L.johnsonii 1.977 L.gasseri 1.843	0.5	1	1	2	0	0	128	0	0	1	0	0	2	4	0	0	0	0	0	0	0	0	0	0	0	0	0	0	0	0	0	0	0	0	0
26	11c	L.johnsonii 1.918 L.gasseri 1.882	0.5	0.5	1	1	0	0	256	0	0	1	0	0	2	4	0	0	0	0	0	0	0	0	0	0	0	0	0	0	0	0	0	0	0	0	0
27	23g	L.johnsonii 1.846 L.gasseri 1.811	0.5	0.5	0.5	0.25	0	0	256	0	0	1	0	0	4	8	0	0	0	0	0	0	0	0	0	0	0	0	0	0	0	0	0	0	0	0	0
28	31d	L.johnsonii 2.189 L.gasseri 2.019	>64	64	16	16	0	0	256	0	0	1	0	0	8	4	0	0	0	0	0	0	0	0	0	0	0	0	0	0	0	0	0	0	0	0	0
No.	isolate	identification by MALDI-TOF MS	AMP	CEPH 1G	CEFUR 2G	CEFT 3G	blaZ	mecA	TET	tetM	tetL	tetW	tetO	tetK	STR	GENT	aadE	strA ant(6) -Ia	aac(6') -Ie ahp(2") -Ia	aph(2") -Ic	aph(2") -Id	ant(4') -Ia	aph3 -IIIa	aac(6') -Ii	lnuA	LIN	ERY	ermB	ermC	mef A/E	ermA	CHL	cat	ENROF	TIAM	lsaE	int-Tn
29	2f	L.crispatus 2.177	16	8	8	4	0	0	2	0	0	0	0	0	4	32	0	0	0	0	0	0	0	0	0	0	0	0	0	0	0	0	0	0	0	0	0
30	3g	L.crispatus 2.001	0.5	1	4	1	0	0	128	1	1	0	0	0	8	4	0	0	0	0	0	0	0	0	0	0	0	0	0	0	0	0	0	0	0	0	0
31	5f	L.crispatus 2.033	64	32	16	16	0	0	128	0	0	1	0	0	64	8	0	0	0	0	0	0	0	0	0	0	0	0	0	0	0	0	0	0	0	0	0
32	1b	L.crispatus 2.150	0.5	4	4	0.5	0	0	128	0	0	1	0	0	4	4	0	0	0	0	0	0	0	0	0	0	0	0	0	0	0	0	0	0	0	0	0
33	1c	L.crispatus 2.150	0.5	4	4	1	0	0	128	0	0	1	0	0	4	16	0	0	0	0	0	0	0	0	0	0	0	0	0	0	0	0	0	0	0	0	0
34	3c	L.crispatus 2.157	8	8	8	4	0	0	2	0	0	0	0	0	8	32	0	0	0	0	0	0	0	0	0	0	0	0	0	0	0	0	0	0	0	0	0
	7b	L.crispatus 2.020 L.ultunensis 1.777	0.5	2	4	0.5	0	0	128	0	0	1	0	0	4	8	0	0	0	0	0	0	0	0	0	0	0	0	0	0	0	0	0	0	0	0	0
37	20b	L.crispatus 2.142	64	32	32	16	0	0	512	1	1	0	0	0	4	8	0	0	0	0	0	0	0	0	0	0	0	0	0	0	0	0	0	0	0	0	0
36	20d	L.crispatus 1.954 L.ultunensis 1.789	64	64	16	16	0	0	512	1	1	0	0	0	£1	2	0	0	0	0	0	0	0	0	0	512	64	1	0	0	0	2	0	128	32	0	0
39	21ce	L.crispatus 1.833	>64	32	>64	16	0	0	512	1	1	1	0	0	>512	4	0	0	0	0	0	0	0	0	0	256	>64	1	0	0	0	2	0	64	16	0	0
35	22d	L.crispatus 1.971	16	8	8	2	0	0	128	0	0	1	0	0	4	8	0	0	0	0	0	0	0	0	0	128	£0.125	0	0	0	0	4	0	64	128	0	0
40	30c	L.crispatus 2.006	>64	64	>64	16	0	0	256	0	0	1	0	0	8	4	0	0	0	0	0	0	0	0	0	512	>64	1	0	0	0	4	0	128	8	0	0
41	31e	L.crispatus 2.031	>64	32	>64	16	0	0	256	0	0	1	0	0	32	4	0	0	0	0	0	0	0	0	0	512	>64	1	0	0	0	8	0	128	8	0	0
No.	isolate	identification by MALDI-TOF MS	AMP	CEPH 1G	CEFUR 2G	CEFT 3G	blaZ	mecA	TET	tetM	tetL	tetW	tetO	tetK	STR	GENT	aadE	strA ant(6) -Ia	aac(6') -Ie ahp(2") -Ia	aph(2") -Ic	aph(2") -Id	ant(4') -Ia	aph3 -IIIa	aac(6') -Ii	lnuA	LIN	ERY	ermB	ermC	mef A/E	ermA	CHL	cat	ENROF	TIAM	lsaE	int-Tn
42	1d	L.oris 2.181	2	2	2	£0.125	0	0	8	0	0	0	0	0	32	2	0	0	0	0	0	0	0	0	1	64	0.25	0	0	0	0	4	0	32	8	0	0
43	17d	L.oris 2.261 L.antri 1.962	16	16	32	4	0	0	512	0	1	1	0	0	32	2	0	0	0	0	0	0	0	0	1	512	>64	1	0	0	0	4	0	16	2	0	0
44	20c	L.oris 2.222	16	16	32	4	0	0	512	0	1	1	0	0	32	2	0	0	0	0	0	0	0	0	1	512	>64	1	0	0	0	8	0	32	2	0	0
45	20e	L.oris 2.002	16	16	32	4	0	0	256	0	1	1	0	0	16	2	0	0	0	0	0	0	0	0	1	512	>64	1	0	0	0	4	0	32	2	0	0
46	21e	L.oris 1.851 L.antri 1.742	16	16	32	4	0	0	512	0	1	1	0	0	64	4	0	0	0	0	0	0	0	0	1	512	>64	1	0	0	0	4	0	128	4	0	0
No.	isolate	identification by MALDI-TOF MS	AMP	CEPH 1G	CEFUR 2G	CEFT 3G	blaZ	mecA	TET	tetM	tetL	tetW	tetO	tetK	STR	GENT	aadE	strA ant(6) -Ia	aac(6') -Ie ahp(2") -Ia	aph(2") -Ic	aph(2") -Id	ant(4') -Ia	aph3 -IIIa	aac(6') -Ii	lnuA	LIN	ERY	ermB	ermC	mef A/E	ermA	CHL	cat	ENROF	TIAM	lsaE	int-Tn
47	19b	L.ingluviei 1.887	2	8	2	0.25	0	0	256	0	0	1	0	0	32	4	0	0	0	0	0	0	0	0	0	512	>64	1	0	0	0	4	0	8	32	0	0
48	22b	L.ingluviei 2.003	1	4	1	0.25	0	0	4	0	0	0	0	0	64	4	0	0	0	0	0	0	0	0	0	1	0.25	0	0	0	0	4	1	16	£0.5	0	0
49	22e	L.ingluviei 1.889	2	8	1	£0.125	0	0	256	0	1	1	0	0	64	8	0	0	0	0	0	0	0	0	1	>512	>64	1	0	0	0	64	1	4	16	0	0
50	23c	L.ingluviei 1.779	1	4	1	0.5	0	0	4	0	0	0	0	0	64	8	0	0	0	0	0	0	0	0	0	1	0.25	0	0	0	0	4	0	16	£0.5	0	0
51	24b	L.ingluviei 1.758	1	4	1	0.5	0	0	4	0	0	0	0	0	64	4	0	0	0	0	0	0	0	0	0	£0.125	0.25	0	0	0	0	4	1	16	£0.5	0	0
52	26c	L.ingluviei 1.788	4	8	2	0.25	0	0	256	0	0	1	0	0	32	2	0	0	0	0	0	0	0	0	0	512	64	1	0	0	0	32	1	8	32	0	0
53	28c	L.ingluviei 1.992	1	4	1	0.5	0	0	512	0	0	1	0	0	64	16	0	0	0	0	0	0	0	0	0	>512	>64	1	0	0	0	128	1	8	4	0	0
54	31b	L.ingluviei 2.034	4	8	2	0.25	0	0	16	0	0	0	0	0	32	4	0	0	0	0	0	0	0	0	0	4	0.25	0	0	0	0	8	0	8	64	0	0
55	32b	L.ingluviei 2.037	2	8	1	0.5	0	0	256	0	0	1	0	0	64	8	0	0	0	0	0	0	0	0	0	512	>64	1	0	0	0	32	1	16	16	0	0
No.	isolate	identification by MALDI-TOF MS	AMP	CEPH 1G	CEFUR 2G	CEFT 3G	blaZ	mecA	TET	tetM	tetL	tetW	tetO	tetK	STR	GENT	aadE	strA ant(6) -Ia	aac(6') -Ie ahp(2") -Ia	aph(2") -Ic	aph(2") -Id	ant(4') -Ia	aph3 -IIIa	aac(6') -Ii	lnuA	LIN	ERY	ermB	ermC	mef A/E	ermA	CHL	cat	ENROF	TIAM	lsaE	int-Tn
56	24c	L.saerimneri 2.014	2	8	2	1	0	0	4	0	0	0	0	0	128	32	0	0	0	0	0	0	0	0	0	32	0.25	0	0	0	0	4	0	16	64	0	0
57	30b	L.saerimneri 1.989	4	16	4	2	0	0	4	0	0	0	0	0	128	64	0	0	0	0	0	0	0	0	0	16	0.25	0	0	0	0	4	0	8	64	0	0
58	31c	L.saerimneri 1.870	2	16	4	2	0	0	4	0	0	0	0	0	128	64	0	0	0	0	0	0	0	0	0	16	£0.125	0	0	0	0	8	0	8	64	0	0
59	2b	L.agilis 2.107	0.5	2	4	0.5	0	0	512	1	1	0	0	0	128	8	0	0	0	0	0	0	0	0	0	16	0.25	0	0	0	0	2	0	256	32	0	0
60	28b	L.agilis 1.923	0.25	4	2	1	0	0	256	1	1	0	0	0	128	16	0	0	0	0	0	0	0	0	0	>512	>64	1	0	0	0	2	0	£1	16	0	0
61	1e	L.reuteri 1.915	1	16	4	0.5	0	0	8	0	0	0	0	0	16	£1	0	0	0	0	0	0	0	0	1	64	0.25	0	0	0	0	4	0	8	£0.5	0	0
62	3b	L.reuteri 2.010	2	16	8	0.5	0	0	128	0	0	1	0	0	16	£1	0	0	0	0	0	0	0	0	1	128	0.25	0	0	0	0	4		8	16	0	0
TOTAL number of resistant isolates or isolates containing resistance gene:			29 (47%)				0	0	42 (68%)	18	25	23	0	0	19 (31%)	6 (10%)	3	3	0	0	0	0	0	0	11	40 (64.5%)	28 (45%)	23	4	0	0	18 (29%)	6	37 (60%)		3	3
